# Supplementary material for: Effects of Extraction Methods on Phenolic Content in the Young Bamboo Culm Extracts of Bambusa beecheyana Munro
Source: Molecules. 2022 Apr 6;27(7):2359. doi: 10.3390/molecules27072359 (PMC9000241; doi:10.3390/molecules27072359)
Supplement: Supplementary file 1 [file molecules-27-02359-s001.zip]

Archive with 1 entries (1 files):
- molecules-1661623-supplementary.pdf
